# Supplementary material for: RNA-Based Anti-Inflammatory Effects of Membrane Vesicles Derived from Lactiplantibacillus plantarum
Source: Foods. 2024 Mar 21;13(6):967. doi: 10.3390/foods13060967 (PMC10969829; doi:10.3390/foods13060967)
Supplement: Supplementary file 1 [file foods-13-00967-s001.zip]

Archive with 2 entries (2 files):
- Figure S1-3_S.Yamasaki-Yashiki.pdf
- Table S1_S.Yamasaki-Yashiki.pdf
